# Supplementary material for: Comparison of storage and lignin accumulation characteristics between two types of snow pea
Source: PLoS One. 2022 Jul 1;17(7):e0268776. doi: 10.1371/journal.pone.0268776 (PMC9249198; doi:10.1371/journal.pone.0268776)
Supplement: S1 File — (XLSX) [file pone.0268776.s001.xlsx]

## Sheet: Fig 1.A Respiration rate
	0d	2d	4d	6d	8d
Large sweet broad peas	66.5367	42.4067	61.68	72.6667	103.39
Small snow peas	30.7733	28.6767	30.4067	37.93	73.7667
	6.65387	3.12541	12.1976	0.11314	2.15668
	5.84303	1.64537	3.46359	6.52569	12.5459

## Sheet: Fig 1.B Water loss rate
	2d	4d	6d	8d
Large sweet broad peas	0.137869	0.198005	0.25184	0.325596
Small snow peas	0.158223	0.219719	0.275797	0.360324
	0.0200168	0.020708	0.0229913	0.0221036
	0.0271242	0.0311096	0.033951	0.0384562

## Sheet: Fig 2. Relative conductivity
	0d	2d	4d	6d	8d
Large sweet broad peas	0.37679	0.370867	0.380217	0.425214	0.492402
Small snow peas	0.34733	0.315214	0.359626	0.438477	0.511722
	0.03096	0.02168	0.09407	0.06267	0.07501
	0.06193	0.03832	0.01611	0.06448	0.07152
																.

## Sheet: Fig 3. A Total sugar
	0d	2d	4d	6d	8d
Large sweet broad peas	0.0442	0.0410205	0.038323	0.0356061	0.0334709
Small snow peas	0.0395637	0.0395143	0.0235627	0.0153656	0.0109784
	0.00521153	0.00499915	0.002705	0.0052172	0.00650383
	0.00232802	0.000776579	0.002424	0.00557401	0.00368169

## Sheet: Fig 3. B Total amnio acids
	0d	2d	4d	6d	8d
Large sweet broad peas	19.7159	29.1383	22.9711	21.598	18.2363
Small snow peas	28.7831	28.357	26.7472	26.7827	24.723
	3.03349	0.551543	1.73241	1.25865	0.403051
	1.80359	0.207926	2.21441	0.750267	0.631374

## Sheet: Fig 3.C Starch
	0d	2d	4d	6d	8d
Large sweet broad peas	14.1884	14.6866	13.8736	15.0875	17.4516
Small snow peas	18.4707	16.0279	15.2973	15.5559	11.4121
	1.99005	0.825687	0.969914	0.311595	0.582924
	0.494874	0.9617	0.80707	1.51803	0.3367

## Sheet: Fig 4. A Lignin
	0d	2d	4d	6d	8d
Large sweet broad peas	10.5953	22.4403	25.2195	31.663	33.5681
Small snow peas	32.9568	33.6297	34.9486	35.7565	40.34
	0.06	1.8149	1.69798	1.68458	1.92639
	2.05275	1.7499	1.98224	1.62974	2.03856

## Sheet: Fig 4. B Cellulose
																		0d	2d	4d	6d	8d
																	Large sweet broad peas	35.6528	31.0048	37.4833	31.6055	31.0115
																	Small snow peas	39.6724	35.6108	41.5827	45.2783	46.0647
																		2.20229	1.75508	1.75508	2.09	2.04
																		1.93977	1.87626	2.26	2.28	2.39

## Sheet: Fig 4. C  β-PC
	0d	2d	4d	6d	8d
Large sweet broad peas	26.255	53.98	35.741	21.811	12.632
Small snow peas	43.716	64.534	95.629	149.614	30.552
	1.755	1.839	1.536	2.97	2.2
	1.473	2.752	2.609	1.897	1.968

## Sheet: Fig 5. AB Hardness
Large sweet broad peas							Small snow peas
	0 d	2 d	4 d	6 d	8 d			0 d	2 d	4 d	6 d	8 d
Cohesiveness	0.197	0.423	0.329	0.393	0.24		Cohesiveness	0.174167	0.19	0.198	0.306	0.386
Springiness	3.023	3.045	3.78	4.06	3.293		Springiness	2.605	3.462	3.304	3.7	3.466
Gumminess(N)	1.006	1.78	3.087	3.914	2.732		Gumminess(N)	1.07083	1.45	1.585	2.409	3.704
Chewiness(N)	3.021	6.319	11.728	13.38	9.295		Chewiness(N)	2.7275	5.018	5.254	9.073	12.97
																				1.58656
																				0.0706111	1.21627
																				0.287	1.095	0.330518
																				0.877722	2.45899
																				3.41417	3.75527

[truncated: 1 more sheets: Fig 5.C PG]
